# Supplementary material for: The Assessment of Water Retention Efficiency of Different Soil Amendments in Comparison to Water Absorbing Geocomposite
Source: Materials (Basel). 2021 Nov 4;14(21):6658. doi: 10.3390/ma14216658 (PMC8587147; doi:10.3390/ma14216658)
Supplement: Supplementary file 1 [file materials-14-06658-s001.zip]

Archive with 1 entries (1 files):
- materials-1289064-supplementary.pdf
